# Supplementary material for: Hypoxia-Challenged sEVs-Engineered Nanofiber Scaffolds Accelerate Diabetic Wound Healing via Reversing Cellular Dysfunction of Skin Repair Cells
Source: Research (Wash D C). 2026 May 7;9:1248. doi: 10.34133/research.1248 (PMC13150076; doi:10.34133/research.1248)
Supplement: Supplementary 1 — Figs. S1 to S15 [file research.1248.f1.zip]

Archive with 17 entries (17 files):
- Fig 8.tif
- Fig S8.tif
- Fig.S1.tif
- Fig.S2.tif
- renamed_733fb.docx
- S10.tif
- S11.tif
- S12.tif
- S13.tif
- S14.tif
- S15.tif
- S3.tif
- S4.tif
- S5.tif
- S6.tif
- S7.tif
- S9.tif
